# Supplementary material for: Maize Streak Virus: Single and Gemini Capsid Architecture
Source: Viruses. 2024 Nov 29;16(12):1861. doi: 10.3390/v16121861 (PMC11680415; doi:10.3390/v16121861)
Supplement: Supplementary file 1 [file viruses-16-01861-s001.zip]

Archive with 1 entries (1 files):
- viruses-3266641-supplementary.pdf
